# Supplementary material for: Strain versus Tunable Terahertz Nanogap Width: A Simple Formula and a Trench below
Source: Nanomaterials (Basel). 2023 Sep 9;13(18):2526. doi: 10.3390/nano13182526 (PMC10537752; doi:10.3390/nano13182526)
Supplement: Supplementary file 1 [file nanomaterials-13-02526-s001.zip]

Archive with 1 entries (1 files):
- nanomaterials-2563061-supplementary.pdf
